# Supplementary material for: Agrobacterium fabrum atu0526-Encoding Protein Is the Only Chemoreceptor That Regulates Chemoattraction toward the Broad Antibacterial Agent Formic Acid
Source: Biology (Basel). 2021 Dec 17;10(12):1345. doi: 10.3390/biology10121345 (PMC8698456; doi:10.3390/biology10121345)
Supplement: Supplementary file 1 [file biology-10-01345-s001.zip]

Archive with 1 entries (1 files):
- biology-1410860-supplementary.pdf
